# Supplementary material for: Impact of hospital accreditation on quality improvement in healthcare: A systematic review
Source: PLoS One. 2023 Dec 5;18(12):e0294180. doi: 10.1371/journal.pone.0294180 (PMC10697559; doi:10.1371/journal.pone.0294180)
Supplement: S5 File — (XLSX) [file pone.0294180.s005.xlsx]

## Sheet: NPT Framework
Normalization Process Theory (NPT) coding framework used for analysis of review data on hospital accreditation implementation
Construct	Sub construct	Description	Code
Coherence	Differentiation	Is there a clear understanding of how accreditation process as a new way of working differs from existing practice?	CODI
(Sense-making work)
	Communal specification	Do individuals have a shared understanding of the aims, objectives and potential benefits of the accreditation program?	COCS
	Individual specification	Do individuals have a clear understanding of their specific tasks and responsibilities in the implementation of accreditation program? Does it make sense to them?	COIS
	Internalization	Do individuals understand the value, benefits and importance of the accreditation program?	COIN
Cognitive participation (Relationship work)	Enrolment	Do individuals “buy into” the idea of the accreditation program? Will they invest time and effort on the implementation process?	CPEN
	Activation	Can individuals sustain involvement? Do they think they have required support from accreditation specialist and key persons to take forward the implementation process?	CPAC
	Initiation	Are key individuals willing to drive the implementation? Can they engage others in the implementation process?	CPIN
	Legitimation	Do individuals believe it is right for them to be involved in the accreditation program? Are they seeking reassurance from others about the appropriateness of the implementation plan?	CPLE
Collective action (Enacting work)	Skill set workability	How does the accreditation process affect roles and responsibilities or training needs of those implementing the accreditation?	CASW
	Contextual Integration	Is there organizational support to enable the implementation of accreditation program? (e.g. financial, human, or social resources support)	CACI
	Interactional workability	Does the accreditation program make people’s work easier or harder?	CAIW
	Relational integration	Do individuals have confidence in the accreditation process and in others implementing it?	CARI
Reflexive monitoring (Appraisal work)	Reconfiguration	Do individuals try to alter or redefine the accreditation process based on evaluation and experience?	RMRE
	Communal appraisal	How do groups judge the value and effectiveness of the accreditation program?	RMCA
	Individual appraisal	How do individuals appraise the effects of the accreditation process on them and their work environment?	RMIA
	Systematization	How are benefits or problems identified or measured by individuals? How they are evaluating the impact and benefits of the accreditation? This may use formal and/or informal methods.	RMSY

## Sheet: Coherence
Coded data to Coherence Construct
Construct	Sub construct	Description	Code	Related data from included articles
Coherence	Differentiation	Is there a clear understanding of how accreditation process as a new way of working differs from existing practice?	CODI	*Respondents were aware that CBAHI was a mandatory programme, not a matter of choice. They reported that pressure from the MOH and the need to restructure hospitals as a result of its policies were decisive in their transition to accreditation (Almasabi & Thomas, 2017). *Senior managers commended the improvement in the workplace environment as a result of accreditation by the CBAHI. The responden…
(Sense-making work)
	Communal specification	Do individuals have a shared understanding of the aims, objectives and potential benefits of the accreditation program?	COCS	*Respondents viewed CBAHI accreditation as a comprehensive tool to address the concerns of patients and families for quality improvement, patient safety, patient satisfaction and patients’ needs, as well as to improve the image of the hospitals in Saudi Arabia (Almasabi & Thomas, 2017). *... for some organizations participating in accreditation for the first time, the process may be perceived as …
	Individual specification	Do individuals have a clear understanding of their specific tasks and responsibilities in the implementation of accreditation program? Does it make sense to them?	COIS	*Most of the respondents agreed that their knowledge of the new standards and practices for quality was very limited when they started the process. Because of a lack of knowledge and skills, some staff were uninterested or uncertain about how to introduce these concepts into the hospital (Almasabi & Thomas, 2017). *Supportive, flexible relationship with the accrediting body is a critical feature …
	Internalization	Do individuals understand the value, benefits and importance of the accreditation program?	COIN	*Respondents believed that accreditation brought the country into line with an international strategy used by other nations to foster quality improvement (Almasabi & Thomas, 2017). *Senior managers commended the improvement in the workplace environment as a result of accreditation by the CBAHI. The respondents stated that conflict at work had decreased because staff had to follow protocols and st…

## Sheet: Cognitive Participation
Coded data to Cognitive Participation Construct
Construct	Sub construct	Description	Code	Related data from included articles
Cognitive participation (Relationship work)	Enrolment	Do individuals “buy into” the idea of the accreditation program? Will they invest time and effort on the implementation process?	CPEN	*The most commonly cited challenge to joining CBAHI [the accreditation program] was resistance to change, identified by all of the respondents. Some staff did not want to change from the old systems that they had been used to working with to satisfy new requirements under accreditation (Almasabi & Thomas, 2017). *When specifically asked about resistance to change, three respondents reported feeli…
	Activation	Can individuals sustain involvement? Do they think they have required support from accreditation specialist and key persons to take forward the implementation process?	CPAC	*Although training is one of the important aspects of quality of care, some respondents reported that there was a lack of training and education after accreditation (Almasabi & Thomas, 2017). *Respondents emphasised the importance of leadership as the primary force behind quality improvement. Respondents felt that the hospital leadership should support staff by interacting with them to reinforce …
	Initiation	Are key individuals willing to drive the implementation? Can they engage others in the implementation process?	CPIN	*A majority of senior managers indicated that lack of staff involvement was a challenge they faced throughout the accreditation process. They claimed that it was difficult in the beginning to involve all staff, especially physicians and nurses (Almasabi & Thomas, 2017). *More than half of the managers, who mentioned that paperwork had increased as a result of mandatory accreditation. respondents …
	Legitimation	Do individuals believe it is right for them to be involved in the accreditation program? Are they seeking reassurance from others about the appropriateness of the implementation plan?	CPLE	*Participants described a range of external factors, including incentives and accountabilities, which compete with the accreditation process for attention. [they] highlighted the need to meet a range of quality requirements for different stakeholders... Although each organization targets ‘improved quality’, varying conceptualizations of quality creates confusion and competing priorities for healt…

## Sheet: Collective Action
Coded data to Collective Action Construct
Construct	Sub construct	Description	Code	Related data from included articles
Collective action (Enacting work)	Skill set workability	How does the accreditation process affect roles and responsibilities or training needs of those implementing the accreditation?	CASW	*Staff shortages remain one of the biggest challenges facing accreditation. Half of the respondents highlighted that while their departments already experienced staff shortages, the accreditation process required additional staff to deal with the amount of paperwork (Almasabi & Thomas, 2017). *... Administrative staff and managers are most knowledgeable and heavily involved in hospital accreditat…
	Contextual Integration	Is there organizational support to enable the implementation of accreditation program? (e.g. financial, human, or social resources support)	CACI	* accreditation build on clusters requirement which can't be achieved without management support. Therefore, healthcare professionals should be informed of the long-term beneficiary of accreditation programs (Ajarmah & Hashem, 2015). *Staff shortage was another problem. Human resources at the hospitals were reported as far below the rate required by accreditation standards(Almasabi & Thomas, 2017…
	Interactional workability	Does the accreditation program make people’s work easier or harder?	CAIW	*Majority of the respondents ... supported the notion of accreditation as being focused on paperwork rather than on patient care(Almasabi & Thomas, 2017). *Respondents identified programme language diversity as creating barriers in communication between medical practitioners and patients and among medical personnel themselves (Almasabi & Thomas, 2017). * They [the respondents] felt that the new r…
	Relational integration	Do individuals have confidence in the accreditation process and in others implementing it?	CARI	*Many respondents believed that the [accreditation program] had contributed significantly to the improvement of communication, through the availability of policies and procedures that facilitated greater unity among members of hospital staff (Almasabi & Thomas, 2017). *Participants unanimously identified strong relationships as a key feature of internal context that facilitated organizational buy…

## Sheet: Reflexive Monitoring
Coded data to Reflexive Monitoring Construct
Construct	Sub construct	Description	Code	Related data from included articles
Reflexive monitoring (Appraisal work)	Reconfiguration	Do individuals try to alter or redefine the accreditation process based on evaluation and experience?	RMRE	*Suggestions for improving the current CBAHI programme mostly revolved around community involvement, leadership and establishing a culture of quality within the hospital (Almasabi & Thomas, 2017). *CBAHI standards are not designed specifically to reflect outcomes and may not measure those practices and procedures that are most important for ensuring safe patient care.....The motivation of staff t…
	Communal appraisal	How do groups judge the value and effectiveness of the accreditation program?	RMCA	*Accreditation programs rationally should focus on reliability dimension in order to significantly influence patient satisfaction (Ajarmah & Hashem, 2015). *A majority of respondents agreed that an improvement of documentation was a significant contribution of the CBAHI. CBAHI accreditation encouraged better clerical and record-keeping policies and procedures at the hospitals (Almasabi & Thomas, …
	Individual appraisal	How do individuals appraise the effects of the accreditation process on them and their work environment?	RMIA	*The preference of accredited hospitals in providing [health professionals with] convenient working hour which implies the submitted effort to influence patient satisfaction in comparison with the non- accredited hospitals (Ajarmah & Hashem, 2015). *Senior managers commended the improvement in the workplace environment as a result of accreditation by the CBAHI. The respondents stated that conflic…
	Systematization	How are benefits or problems identified or measured by individuals? How they are evaluating the impact and benefits of the accreditation? This may use formal and/or informal methods.	RMSY	*The majority of respondents emphasised that there was no monitoring of quality after the accreditation process was finished......accreditation procedures and best practices should occur every day, not only during the week of accreditation… the administration was responsible for encouraging employees to maintain and build quality of care (Almasabi & Thomas, 2017). *Incorporating quality indicator…

## Sheet: Data not relevant to NPT
Non NPT Data
(Data fell beyond the coding framework, either due to that data were too general and difficult to be understood without its context or they were not directly relevant to the research objectives )
*It’s important to enhance patient education about the tangible and intangible elements in hospital which contribute in improving service quality (Ajarmah & Hashem, 2015).
*The perception of failure to fulfil promises made during the accreditation process once accreditation was achieved. Some respondents mentioned that the hospital management promised to decrease their hours of duty after accreditation, as well as to increase their salaries. However, according to these reports, this did not happen (Ajarmah & Hashem, 2015).
*Although the majority of respondents criticised aspects of CBAHI accreditation, three of the respondents stated that there were no disadvantages to CBAHI accreditation (Almasabi & Thomas, 2017)..
*Attitudes represent an important area to monitor and influence since they affect the success of the quality model (Ehlers et al., 2017).
*The quality improvement index showed that, in general, being accredited showed a consistent improvement in the structural and outcome measures in the intervention period compared with the pre-intervention period (Halasa et al., 2015).
*It is obvious that several QA activities are assigned to the quality control entity, usually operated by the nursing staff; thereby, nurses have sound technical knowledge of the measures for improving the quality of patient experience (Hijazi et al., 2018).
*The convoluted web of relationships that emerge from the results helps to draw attention to the significant challenge of implementing large-scale change in complex, adaptive healthcare systems (Hinchcliff et al., 2013).
*Participants acknowledged that accreditation programmes include standards that encourage CE in the governance of HSOs through involvement in management committees (Hinchcliff et al., 2016).
*… the absolute differences for the measures achieving statistical significance between the accredited and non-accredited hospitals were relatively small (Lutfiyya et al., 2009).
*It is commonly appreciated that the personal rights (salary, post guarantee, etc.) of nurses working at university hospitals are of lower status than those nurses working at Ministry of Health Hospitals. Therefore, nurses working at university hospitals leave their institution if they find a post at state hospitals (Yildiz & Kaya, 2014).
*A number of regulations have been made as a part of “the Program of Transformation in Health”. One of these regulations is “the Annunciation of Health Practices by the Institution of Social Security,” which specifies health service fees and costs (Yildiz & Kaya, 2014).
